# Supplementary material for: TMEM59 Haploinsufficiency Ameliorates the Pathology and Cognitive Impairment in the 5xFAD Mouse Model of Alzheimer’s Disease
Source: Front Cell Dev Biol. 2020 Oct 28;8:596030. doi: 10.3389/fcell.2020.596030 (PMC7655972; doi:10.3389/fcell.2020.596030)
Supplement: Supplementary file 5 [file Data_Sheet_1.ZIP]

Archive with 5 entries (4 files):
- Original data/
- Original data/Fig5A.jpg
- Original data/Supplementary Figure 1B.jpg
- Original data/Supplementary Figure 2A.jpg
- Original data/Supplementary Figure 3A.jpg
